# Supplementary material for: Effects of ammonium pulse on the growth of three submerged macrophytes
Source: PLoS One. 2019 Jul 24;14(7):e0219161. doi: 10.1371/journal.pone.0219161 (PMC6662033; doi:10.1371/journal.pone.0219161)
Supplement: S1 File — (XLSX) [file pone.0219161.s001.xlsx]

## Sheet: Sheet1
6.7	Initial value							Initial value									Initial value
M. spicatum	biomass	height	branch number	rootlength	total branch length			P. maackianus	biomass	height	rootlength	branchnumber	leafnumber	total branch length			V. natans	biomass	height	rametnumber	rootlength	leafnumber
1	1.4066	28.2	1	5	32.2			1	0.6263	17	4.8	1	43	31.7			1	2.6723	6.5	13	6	81
2	0.7601	28.4	0	4.2	28.4			2	0.5676	15.7	7.3	4	62	49			2	2.988	10	13	3.5	75
3	0.8342	27.4	0	2.4	27.4			3	0.8817	19.3	7	7	83	46			3	4.6072	11.4	16	4.5	105
4	1.953	30.8	1	3.6	32.9			4	0.6846	16.5	4.7	10	84	46.4			4	3.0432	9.1	10	5.8	64
6.11								6.11									6.11
M. spicatum	biomass	height	branch number	rootlength	total branch length			P. maackianus	biomass	height	rootlength	branchnumber	leafnumber	total branch length			V. natans	biomass	height	rametnumber	rootlength	leafnumber
1-1	2.195	38.2	2	5.5	57.3			5-1	0.286	17.6	7.2	6	50	56.3			9-1	2.1514	12.5	13	4.7	91
1-2	1.172	32.2	0	4	32.2			5-2	0.553	18.2	7.8	9	82	39.3			9-2	1.285	7.1	9	4.2	57
1-3	0.69	23.8	0	3.5	23.8			5-3	0.376	17.2	5.1	7	43	73.9			9-3	1.7248	8.3	12	7.2	90
1-4	0.737	22.1	1	5.5	31.2			5-4	0.525	17.2	8.2	4	56	60.6			9-4	1.0735	9.4	7	4.2	54
2-1	1.221	27.6	0	9.5	27.6			6-1	0.287	20.5	14.5	5	52	41.1			10-1	1.4651	8.9	10	5.8	67
2-2	1.585	28.6	1	5.1	36.3			6-2	0.528	19.5	4.7	4	86	85.8			10-2	1.3237	8.1	13	4.9	87
2-3	0.793	32.9	1	5.5	38			6-3	0.3	17	5.4	6	66	62			10-3	1.5091	8.3	10	4.1	77
2-4	1.998	44.5	0	6	44.5			6-4	0.371	21.2	16.3	5	31	69.7			10-4	2.246	12.9	15	4.1	100
3-1	0.833	29.5	0	3.5	29.5			7-1	0.568	17.1	7	9	76	80.4			11-1	2.42	9.62	11	6.5	60
3-2	1.153	36	0	6	36			7-2	0.678	21.9	9	10	93	86.2			11-2	1.942	7.52	13	4.4	89
3-3	0.915	28.2	1	5	33.1			7-3	0.744	19.2	8	14	102	56			11-3	3.241	9.52	12	4.7	84
3-4	0.738	33.1	0	5	33.1			7-4	0.687	17.6	6.5	3	66	74.6			11-4	1.864	8.02	12	6	78
4-1	0.55	29.7	1	4	36.9			8-1	0.811	18.4	7.5	4	65	85			12-1	2.083	8.02	12	4	62
4-2	0.808	31.2	0	5.5	31.2			8-2	1.093	21	8.9	4	65	88.5			12-2	1.203	6.12	6	3.4	38
4-3	1.338	37.9	1	5	45.5			8-3	0.772	19.6	7.5	5	70	53.1			12-3	1.453	7.92	8	3	40
4-4	0.988	34.1	0	4	34.1			8-4	1.01	21.5	5.6	4	56	80.8			12-4	1.828	5.42	12	4	66
13-1	1.3151	33.4	1	5.2	33			17-1	0.589	20	9	10	87	94			21-1	2.885	7.33	16	4	109
13-2	0.381	41.7	1	6.3	44.8			17-2	0.639	21	7.5	7	81	82			21-2	2.244	7.73	11	5	81
13-3	1.3281	37.8	1	6.1	42.5			17-3	0.648	17.5	10	6	83	83.5			21-3	1.062	5.93	9	3.5	81
13-4	1.5153	45.6	0	9	45.6			17-4	0.66	22.5	6.2	6	50	69			21-4	1.509	8.53	9	6.5	81
14-1	1.142	42.4	0	4.4	42.4			18-1	0.656	19.5	4.2	9	70	52.5			22-1	1.729	8.03	16	3.5	97
14-2	1.418	42.5	1	6.5	50.3			18-2	1.22	22.5	6.5	4	80	86.9			22-2	1.927	9.53	13	3	89
14-3	1.587	37.6	1	5.1	39.9			18-3	0.424	21	4	3	42	33.7			22-3	2.39	13.03	12	3.5	98
14-4	1.423	37.4	1	5.3	46.3			18-4	0.731	18	4.5	4	65	60.8			22-4	3.54	11.23	17	4	117
15-1	0.667	31.8	0	5	31.8			19-1	0.888	22	11	5	95	56			23-1	1.842	9.23	12	4	76
15-2	1.19	38.9	1	5	44.5			19-2	0.543	18	4	10	67	89.5			23-2	2.053	11.23	12	4.5	83
15-3	0.838	36	0	3	36			19-3	0.63	17	9.5	7	65	73			23-3	2.37	10.23	19	4	107
15-4	1.04	38.6	0	3.5	38.6			19-4	0.738	20.5	6.5	8	76	103			23-4	2.087	10.23	9	4	69
16-1	1.026	36.5	1	5.9	49.8			20-1	0.636	16.22	4.4	5	55	52.3			24-1	1.392	11.73	9	4.5	47
16-2	1.457	41.6	1	5.3	49.6			20-2	0.486	17	4.9	4	40	59.2			24-2	2.489	15.93	14	3	102
16-3	1.171	39	1	5.6	45.7			20-3	0.67	21	2.7	3	55	71.5			24-3	1.731	12.53	8	5	65
16-4	1.1	42.3	0	5.6	42.3			20-4	0.619	17.6	5.5	5	51	27			24-4	2.774	15.53	21	4	122
6.15	biomass	height	branch number	rootlength	total branch length			6.15	biomass	height	rootlength	branchnumber	leafnumber				6.15	biomass	height	rametnumber	rootlength	leafnumber
1-1	0.713	27.5	0	4	27.5			5-1	0.392	14.9	9	5	61	71.1			9-1	2.808	10.22	17	4.5	105
1-2	0.822	39.1	0	5	39.1			5-2	0.406	15.3	5	4	44	60.6			9-2	3.544	8.52	19	2.8	110
1-3	0.992	33.2	1	3.7	35			5-3	0.251	15.2	3.4	7	19	33.6			9-3	2.81	12.32	15	3.5	92
1-4	0.532	25.1	0	4	25.1			5-4	0.323	16.6	10.5	8	52	81.2			9-4	2.382	8.52	10	5.1	70
2-1	0.642	25.5	0	4.5	25.5			6-1	0.486	18.3	11.5	6	58	71.9			10-1	2.194	6.82	11	5.5	65
2-2	0.711	32.8	1	6.2	36.4			6-2	0.611	17.5	11	15	71	104.8			10-2	1.922	8.82	9	5	63
2-3	1.106	32	1	7.5	54.1			6-3	0.756	21.2	14.7	9	75	83.8			10-3	1.576	8.22	7	4.5	58
2-4	0.779	22.8	1	4.3	27.2			6-4	0.439	23.2	11.5	5	49	67.5			10-4	1.577	6.02	10	4.2	79
3-1	1.404	38.6	1	6.2	43.3			7-1	0.664	21	9	8	79	65.2			11-1	1.922	9.4	7	4	57
3-2	1.065	37.6	0	7.1	37.6			7-2	0.416	13.2	6.6	5	46	45.9			11-2	2.091	11.4	9	3.5	70
3-3	1.018	40	0	5.5	40			7-3	0.427	15.8	8.5	7	59	62.5			11-3	2.089	9.5	10	3.1	87
3-4	1.114	37.1	0	6.6	37.1			7-4	0.623	17.4	9	5	63	63.9			11-4	1.125	6.4	8	3.5	55
4-1	1.501	34.2	1	7	57.8			8-1	0.293	15.5	2	7	52	59.8			12-1	2.002	7.02	12	4.8	67
4-2	0.906	33.2	1	4	38.4			8-2	0.511	17	6.8	5	40	59.4			12-2	1.598	10.02	11	4	75
4-3	1.06	37.4	1	5.5	41			8-3	0.457	18.5	11.1	5	49	63.9			12-3	2.332	10.52	14	6.3	103
4-4	1.44	33.3	1	4	36.8			8-4	0.443	17.8	4.5	5	77	62.8			12-4	2.159	5.22	12	7.5	81
13-1	0.885	44.4	0	4.5	44.4			17-1	0.41	19.9	6	5	53	63.4			21-1	2.414	11.9	14	4	116
13-2	0.887	37	0	3.5	37			17-2	0.466	20.9	7	6	60	66.1			21-2	2.166	11.2	11	3.5	73
13-3	0.939	29.8	0	4	29.8			17-3	0.337	21.5	9	5	47	67.1			21-3	1.72	10	11	4.6	73
13-4	1.248	47.8	1	6	53.6			17-4	0.522	24.6	16	3	65	99.7			21-4	1.704	9.5	11	3.4	68
14-1	0.789	36.5	1	5.5	39.7			18-1	0.491	20.3	8.3	6	58	83			22-1	1.878	14.03	10	4.5	76
14-2	0.781	35.9	1	5	40.2			18-2	0.624	18.7	7.2	9	66	89			22-2	2.363	9.43	15	3	99
14-3	0.916	35.9	0	5.5	35.9			18-3	0.595	22.5	8.5	7	77	87.2			22-3	2.18	8.43	13	3	87
14-4	0.949	36.7	1	4.6	39.3			18-4	0.511	16.7	7.6	8	61	82.4			22-4	1.964	9.13	10	3	104
15-1	0.617	26.9	0	4	26.9			19-1	0.681	21.9	8.5	7	65	96.3			23-1	1.297	8.5	7	3.2	57
15-2	1.332	37.6	1	5.5	43.4			19-2	0.505	20.4	8.9	9	73	79.7			23-2	2.603	12.4	10	4.9	80
15-3	0.77	39.1	0	3.5	39.1			19-3	0.7	19.4	8.2	10	84	97.2			23-3	2.453	13.2	11	3.2	97
15-4	0.593	34	1	4.5	38.3			19-4	0.693	20.5	5.2	11	64	89.1			23-4	2.571	12.6	11	5.4	80
16-1	0.431	30	0	2.6	30			20-1	0.471	19.9	15	7	65	67.3			24-1	2.755	11.83	17	3	117
16-2	0.633	34.3	0	4.5	34.3			20-2	0.594	19.5	9	8	91	105.8			24-2	2.246	13.63	13	3.5	91
16-3	1.34	44.3	0	5.2	44.3			20-3	0.527	23	9	11	87	100.9			24-3	1.562	10.93	8	3.5	69
16-4	0.685	32.6	0	3.9	32.6			20-4	0.511	21.5	9.5	7	60	79.8			24-4	2.103	10.03	12	3	89
6.19	biomass	height	branch number	rootlength	total branch length			6.19	biomass	height	rootlength	branchnumber	leafnumber				6.19	biomass	height	rametnumber	rootlength	leafnumber
1-1	0.638	26.7	1	3.4	31.2			5-1	0.325	24.6	4.7	5	43	59.1			9-1	0.809	5.53	5	2.8	42
1-2	0.632	36.2	0	4	36.2			5-2	0.408	19.6	10.7	6	65	66.5			9-2	1.808	9.53	12	4	81
1-3	0.757	28.4	1	4.5	30.2			5-3	0.4	18.4	6.4	5	41	50.7			9-3	1.911	8.73	15	4	109
1-4	1.461	48.6	0	5.3	48.6			5-4	0.819	18.1	7.7	8	64	80.5			9-4	1.299	6.43	9	3.5	64
2-1	0.376	28.7	1	5.5	30.1			6-1	0.252	17.7	2	3	25	37.1			10-1	2.623	12.4	13	4.8	97
2-2	0.539	27	0	6.5	27			6-2	0.248	17.6	7.6	5	44	39.8			10-2	1.399	9.7	11	3.2	61
2-3	0.435	26.9	0	5	26.9			6-3	0.441	24.3	9.7	8	55	78.7			10-3	1.963	8.5	12	3.9	82
2-4	1.012	29.8	1	7.2	31.8			6-4	0.367	17	8.4	5	50	52.4			10-4	1.305	7.7	12	4.7	76
3-1	1.315	40.5	1	4.6	45.9			7-1	0.82	24.8	12	7	76	89.7			11-1	2.198	6.32	13	6.5	85
3-2	0.557	28	1	4.2	30.5			7-2	0.473	18.9	8.1	6	45	57.8			11-2	1.909	6.52	10	3.8	60
3-3	0.477	43.6	0	3.4	43.6			7-3	0.491	21.6	9.2	6	53	64.9			11-3	1.408	7	9	5	65
3-4	0.781	30.4	0	4.3	30.4			7-4	0.454	18.2	5.5	6	47	67.8			11-4	0.928	5.72	7	4.4	46
4-1	1.142	38.5	1	6	54.5			8-1	0.592	21.5	8	6	67	74			12-1	2.615	7.72	12	5.2	80
4-2	0.785	33	0	4.5	33			8-2	0.823	20.2	20.5	5	73	68.9			12-2	1.58	7.62	8	4	60
4-3	1.886	41.3	1	4	44.2			8-3	0.573	19.3	10.7	5	74	65.3			12-3	3.221	8.52	9	5	74
4-4	1.368	37.8	0	5.6	37.8			8-4	0.563	20.6	6	4	54	59.1			12-4	1.614	4.02	10	4.5	59
13-1	0.766	39.3	0		39.3			17-1	0.477	21	12	7	72	80.2			21-1	2.457	7.43	13	4	98
13-2	1.113	47.8	0	3.5	47.8			17-2	0.424	18.3	6.5	5	47	66.5			21-2	1.847	6.23	16	3.5	105
13-3	1.009	46.8	1	7	51.8			17-3	0.281	14.9	6.5	1	27	36.7			21-3	0.86	5.23	6	4.5	42
13-4	1.438	53.3	1	5.5	57.1			17-4	0.826	21.5	4.5	8	70	83.2			21-4	2.509	8.13	14	3.5	102
14-1	1.159	46.5	1	9.5	67.3			18-1	0.585	19.9	8.5	10	109	75.7			22-1	1.113	7.6	11	3	72
14-2	0.775	41.5	0	4.6	41.5			18-2	0.503	19.1	5	7	71	61.2			22-2	2.125	8.3	13	2.9	106
14-3	0.852	42.5	0	5.2	42.5			18-3	0.689	21.2	4.6	6	84	75.9			22-3	1.751	9.8	10	3.8	59
14-4	1.127	41.3	1	4.3	50.6			18-4	0.67	21.8	8.9	6	65	74.3			22-4	1.302	9.4	8	4.5	52
15-1	0.891	43	0	3.5	43			19-1	0.546	17	6.5	7	50	76.6			23-1	1.118	5.82	10	5.5	48
15-2	1.245	53.1	0	6	53.1			19-2	0.524667	20.5	11.5	6	60	72.9333			23-2	1.639	7.02	9	3.5	63
15-3	0.781	47.1	1	3.5	60.4			19-3	0.463	18.6	5	3	65	75.2			23-3	1.96	6.52	11	5	78
15-4	1.091	54.1	1	4.5	64.11			19-4	0.342	20.8	4.5	3	36	60.2			23-4	1.577	6.12	15	3.2	72
16-1	1.442	52.5	0	5.9	52.5			20-1	0.377	18.4	7.4	4	45	52.5			24-1	2.48	11.25	14	3.2	97
16-2	1.185	46.4	1	5.6	57.2			20-2	0.359	19.4	7.1	5	66	50.8			24-2	2.761	10.03	13	4.3	118
16-3	0.916	46.6	1	7.4	57.8			20-3	0.564	18.2	9.5	5	90	65.5			24-3	2.097	8.33	11	4	77
16-4	1.459	52.6	1	5.1	63.1			20-4	0.445	19.7	13.5	8	72	61.4			24-4	1.859	8.83	15	4.5	99
6.23	biomass	height	branch number	rootlength	total branch length			6.23	biomass	height	rootlength	branchnumber	leafnumber				6.23	biomass	height	rametnumber	rootlength	leafnumber
1-1	0.545	27	1	4.9	27			5-1	0.422	21.9	4.9	10	84	80			9-1	2.196	8.03	16	3	123
1-2	0.618	25.7	0	5.1	25.7			5-2	0.65	23.4	6	8	68	97.8			9-2	1.614	10.03	10	2.5	66
1-3	0.818	41.7	1	3.7	45.6			5-3	0.47	20	6.8	6	67	71.8			9-3	3.025	10.03	16	3	119
1-4	0.404	18.6	0	2.5	18.6			5-4	0.346	19.3	2	6	61	76			9-4	1.815	12.03	8	3	64
2-1	0.377	16.7	1	3.5	17.5			6-1	0.266	19.8	4	2	36	41.9			10-1	2.504	7.911	17	4.5	117
2-2	0.932	41.3	0	6	41.3			6-2	0.56	18.2	2.9	6	74	90.4			10-2	1.997	6.311	9	5.7	87
2-3	0.519	34.2	1	4.7	36.2			6-3	0.682	21.8	9.8	8	116	95.6			10-3	1.09	5.711	11	4	60
2-4	1.637	42.3	1	6.5	54.1			6-4	0.476	18.2	8	6	45	56.7			10-4	1.5	6.511	9	5.5	63
3-1	0.484	32.2	0	5.9	32.2			7-1	0.418	21.4	3.8	6	50	78			11-1	3.133	10.03	18	3.5	134
3-2	0.469	30.6	0	4.5	36.6			7-2	0.537	16.8	3.3	6	47	62.4			11-2	1.662	11.83	9	3	73
3-3	1.11	44.3	0	6.8	44.3			7-3	0.302	16.6	6.6	2	28	40.5			11-3	2.758	6.63	21	3	150
3-4	0.904	38.2	0	6.9	38.2			7-4	0.647	21.1	4.5	4	70	51.6			11-4	1.628	6.93	12	2	84
4-1	0.682	32.9	0	4.5	32.9			8-1	0.432	16	5.9	4	91	65.8			12-1	2.257	9.53	11	3	89
4-2	2.968	56.2	1	9.6	61.9			8-2	0.8	18	10.4	6	80	80.8			12-2	4.063	10.23	12	4	104
4-3	1.369	40.2	0	9.5	40.2			8-3	0.463	22.5	5.9	14	106	97.5			12-3	2.65	10.43	12	2.5	100
4-4	1.618	49.5	0	6.5	49.5			8-4	0.493	20.5	5.8	5	52	69.5			12-4
13-1	0.585	36.1	0	4.8	36.1			17-1	0.704	22	11.3	9	96	103.7			21-1	3.342	10.93	14	4	111
13-2	0.656	42	1	3.9	44.4			17-2	0.248	15.5	5.5	4	31	51			21-2	1.708	9.13	8	3	78
13-3	0.677	33.3	0	5.7	33.3			17-3	0.389	20.5	5	6	42	67.5			21-3	2.747	9.73	11	4.5	89
13-4	0.946	24.8	1	9.5	44.2			17-4	0.313333	14.2	5.3	4	37.3333	51.4			21-4	2.102	7.63	15	2	102
14-1	0.62	38.8	1	3.9	40.1			18-1	0.547	15.3	5.2	7	56	52.5			22-1	2.18	7.811	14	4	98
14-2	0.886	39.1	2	3.7	52.9			18-2	0.233	18.5	12.3	3	23	36			22-2	1.94	8.211	8	5	58
14-3	1.031	42.4	1	3.8	43.9			18-3	0.326	15.2	5.6	4	44	50.7			22-3	2.967	8.011	16	5.2	100
14-4	0.695	42.4	0	3	42.4			18-4	0.694	20.9	5.5	8	88	88.8			22-4	2.636	7.211	14	6.5	108
15-1	0.858	35.5	0	2.9	35.5			19-1	0.340667	19.1	6.5	6	45.3333	66.6667			23-1	2.89	7.211	17	3.7	132
15-2	0.652	42.5	1	3.9	44.4			19-2	0.403	16	4.1	7	50	66.3			23-2	2.388	7.211	14	4.8	107
15-3	0.73	35.2	1	3.9	39.7			19-3	0.638	20.3	8.5	4	65	83.7			23-3	2.66	7.911	14	5.2	97
15-4	0.795	34.6	0	4	34.6			19-4									23-4	2.41	6.811	16	4	111
16-1	1.296	44.1	1	7.8	74.8			20-1	0.724	17.4	5.5	8	88	117.2			24-1	2.891	14.411	13	5.5	97
16-2	0.989	44.7	0	5.4	44.7			20-2	0.798	23.8	6	7	90	109.8			24-2	3.168	10.711	14	4.3	129
16-3	0.552	41.5	0	7.2	41.5			20-3	0.694	24.3	10	2	57	86.2			24-3	3.027	12.411	16	5.2	135
16-4	0.899	45.2	0	6	45.2			20-4	0.588	24	6	5	66	91.1			24-4	4.342	15.611	13	4.8	107
6.27	biomass	height	branch number	rootlength	total branch length			6.27	biomass	height	rootlength	branchnumber	leafnumber				6.27	biomass	height	rametnumber	rootlength	leafnumber
1-1	0.136	10.2	0	1.9	10.2			5-1	0.313	15.3	6.8	5	40	52.2			9-1	3.352	9.211	14	3.3	117
1-2	0.517	29.3	0	6.5	29.3			5-2	0.424	17.5	9.3	3	70	92.8			9-2	2.631	8.011	15	2.5	112
1-3	0.281	14.7	0	5.3	14.7			5-3	0.224	18.9	5.3	5	35	58.7			9-3	2.34	8.111	13	2.6	105
1-4	0.238	10.1	0	4.2	10.1			5-4	0.46	15.5	5	8	65	65.5			9-4	1.984	8.311	8	1.5	91
2-1	0.2	11.8	0	6.1	11.8			6-1	0.528	20.1	9	5	56	82.4			10-1	2.722	10.811	13	3	122
2-2	0.856	27.8	0	6.2	27.8			6-2	0.246	20.7	15.5	5	31	60.5			10-2	1.899	9.511	9	3.5	78
2-3	0.578	26.1	1	5.5	54.2			6-3	0.592	24.9	12.1	3	73	77.7			10-3	2.597	7.311	15	3	115
2-4	0.444	24.8	0	5.8	24.8			6-4	0.459	22	4.3	5	43	65.1			10-4	2.186	7.111	12	3	106
3-1	0.376	22.4	0	4.3	22.4			7-1	0.47	22.5	7	3	56	65.4			11-1	2.486	10.611	13	3	92
3-2	0.305	15.8	0	4.3	15.8			7-2	0.304	18.7	3.5	3	40	49.2			11-2	2.013	6.911	15	3	121
3-3	0.533	30.1	0	3.4	30.1			7-3	0.702	22.4	4.5	11	79	112.2			11-3	2.597	10.511	13	2.5	112
3-4	0.631	25	0	6.3	25			7-4	0.614	19	3.5	7	55	82.3			11-4	2.115	5.111	20	4.5	146
4-1	1.381	47.4	0	3.1	47.4			8-1	0.304	14.7	5.3	8	68	67.6			12-1	1.802	9.811	9	2	73
4-2	0.76	27.2	1	3.6	45.9			8-2	0.427	19.2	5.5	6	69	73.9			12-2	3.464	12.111	11	3.5	104
4-3	0.787	37.6	1	6.4	43.9			8-3	0.68	19.3	13.5	12	109	102.5			12-3	2.762	10.611	12	4	94
4-4	0.745	31.2	0	4.4	31.2			8-4	0.504	15.2	10.5	6	92	63.1			12-4
13-1	0.245	6.2	1	5.4	10.4			17-1	0.431	22.3	10.4	5	53	72.7			21-1	2.387	10.711	12	3	97
13-2	0.4	12.1	0	4.1	12.1			17-2	0.392	22.7	11	5	61	70.7			21-2	3.052	10.511	14	3	119
13-3	0.72	32.7	0	5.2	32.7			17-3	0.464	23.6	4.3	4	44	59.5			21-3	2.34	10.311	13	3	96
13-4	0.393	29	0	4.2	29			17-4	0.386	15.5	5.5	5	46	61.5			21-4	2.806	10.911	12	3	118
14-1	0.315	17.3	0	5.4	17.3			18-1	0.525	22.2	10.5	7	85	86.6			22-1	2.582	9.711	14	2	114
14-2	0.286	23.6	0	4.3	23.6			18-2	0.492	19.5	11	9	23	90.4			22-2	2.921	10.211	11	3	100
14-3	0.387	23.6	1	4.8	26.3			18-3	0.540667	21.2	16.1	7	97.3333	89.2			22-3	3.595	12.311	16	3	139
14-4	0.926	44.6	0	4.4	44.6			18-4	0.667	18	6.5	10	86	94.1			22-4	2.924	10.511	14	2.5	95
15-1	0.35	19.8	0	6.2	19.8			19-1	0.497	24.3	3.7	8	70	104.6			23-1	1.12	6.711	6	4	49
15-2	0.705	41.5	2	6	56.4			19-2	0.544	25.1	6.3	4	62	66.6			23-2	2.49	9.111	11	2.1	98
15-3	0.454	36.9	0	6.2	36.9			19-3	0.45	16.6	5.8	6	62	89.2			23-3	2.742	8.511	15	3.5	117
15-4	0.32	24.7	0	3	24.7			19-4	0.387	20.1	4.2	6	55	65.2			23-4	2.164	8.911	12	5	85
16-1	0.59	46.2	0	4.9	46.2			20-1	0.66	23	10.5	2	71	80.7			24-1	3.34	14.111	19	3	141
16-2	0.802	33.3	1	5.9	59.9			20-2	0.807	25.5	17	9	89	113.3			24-2	3.674	12.411	16	5.5	121
16-3	0.472	36.6	0	6.9	36.6			20-3	0.64	18.1	7.8	4	69	66.5			24-3	2.575	13.911	12	5	106
16-4	0.382	29.3	0	4.6	29.3			20-4	0.459	16.5	9.1	5	67	74.3			24-4	3.82	12.111	17	4	154
7.1	biomass	height	branch number	rootlength	total branch length			7.1	biomass	height	rootlength	branchnumber	leafnumber	total branch length			7.1	biomass	height	rametnumber	rootlength	leafnumber
1-1	0.071	4.3	0	7.3	4.3			5-1	0.419	20.9	8.3	7	80	100.1			9-1	3.38	8.5	13	4.5	101
1-2	0.279	23.4	1	2.1	25			5-2	0.584	19.2	8	5	72	69.2			9-2	2.494	6.5	12	4.8	101
1-3	0.375	17.4	0	6.6	17.4			5-3	0.628	22.5	12.3	7	57	84			9-3	2.925	5.8	14	4.2	133
1-4	0.311	17.6	1	3.5	24.2			5-4	0.525	20.9	9.8	13	83	99.7			9-4	2.18	7.7	11	4	81
2-1	0.145	17.3	0	3.9	17.3			6-1	0.448	13	6.5	5	59	56.3			10-1	4.296	7.5	17	3.9	139
2-2	0.308	26.9	0	3.6	26.9			6-2	0.411	16.8	6	9	73	66.6			10-2	2.655	7.2	15	6.4	94
2-3	0.553	39.7	2	2.4	44.6			6-3	0.711	17.5	7	8	81	92			10-3	3.138	6.5	20	4.4	134
2-4	0.935	46.2	2	3.4	47.8			6-4	0.49	18.4	7	5	65	70.6			10-4	2.496	6.9	15	6	96
3-1	0.377	18.9	1	6.2	19.8			7-1	0.253	10.5	10.8	5	61	40.7			11-1	3.15	6.5	21	5.7	132
3-2	0.446	20.4	0	3.9	20.4			7-2	0.395	16	5.5	4	46	39.7			11-2	1.96	6.9	10	4.2	50
3-3	0.624	24.6	1	3.8	29			7-3	0.407	17.2	2	5	51	48.7			11-3	2.39	6.9	15	6.1	102
3-4	0.549	33.6	2	6	35.5			7-4	0.349	16.8	5.5	3	40	40.1			11-4	1.988	6.5	10	5.6	75
4-1	0.746	41.6	1	5.2	42.7			8-1	0.836	21.5	4	10	134	107.2			12-1	3.21	10.23	11	6	116
4-2	1.883	47.3	2	7.2	63.4			8-2	0.815	21.2	11.5	6	82	64.5			12-2	3.388	12.13	16	5.5	135
4-3	0.828	32.2	2	3.7	51.5			8-3	0.832	20.3	11.5	7	100	90.5			12-3	4.135	9.1	15	5.6	123
4-4	1.173	32.4	2	6.4	61.4			8-4									12-4
13-1	0.126	3.6	0	3.9	3.6			17-1	0.413	21.4	8.6	2	69	60.8			21-1	4.064	9.13	17	5	139
13-2	0.879	33.7	2	4.8	8.2			17-2	0.464	18.7	2.5	5	69	78.3			21-2	3.364	8.83	16	6	143
13-3	0.505	15.6	1	4.1	1.1			17-3	0.443	17.7	11.7	6	63	70.5			21-3	2.317	7.83	10	6	83
13-4	0.279	8	1	4.5	13.4			17-4	0.44	21.1	7.1	5	50	84.2			21-4	3.111	7.83	18	5	149
14-1	0.582	5	1	3.9	6.5			18-1	0.437	19.3	4.3	5	52	83.7			22-1	2.678	7.63	12	6	111
14-2	0.661	20.4	1	4	21.1			18-2	0.37	22.3	11.6	6	42	63.1			22-2	2.7	6.93	16	4.7	119
14-3	0.253	13.8	0	2.8	13.8			18-3	0.503	15.9	3.2	8	69	81.9			22-3	1.675	7.73	10	4.4	81
14-4	1.478	43.5	1	4.3	49			18-4	0.677	14.5	8.6	7	75	81.6			22-4	3.807	9.23	14	4.5	133
15-1	0.43	7	2	5.8	16.7			19-1	0.518	18.7	3.4	4	68	67.4			23-1	2.687	7.93	10	4.4	106
15-2	0.213	11	1	3.5	13.2			19-2	0.392	18.4	4.2	6	42	71.5			23-2	3.522	8.13	11	6	111
15-3	0.596	34.5	2	2.6	38.2			19-3	0.543	18.2	5.7	4	67	44.1			23-3	2.841	6.73	14	5.5	115
15-4	0.364	8.2	0	6.7	8.2			19-4	0.474	20.1	5.1	10	66	70.9			23-4	1.932	9.73	10	4	82
16-1	0.472	43.7	1	3.4	44.6			20-1	0.501	19.7	10.9	2	63	72.8			24-1	3.225	17.03	10	4.5	87
16-2	0.634	51.2	1	2.4	52			20-2	0.726	25.5	5.5	3	82	86.9			24-2	2.897	13.33	13	6	112
16-3	0.207	14.3	0	3.5	14.3			20-3	0.335	17.3	12.1	3	37	41.7			24-3	1.67	13.73	5	3.5	61
16-4	0.439	42.4	0	3.2	42.4			20-4	0.543	21.4	4.5	7	71	89.7			24-4	4.467	12.13	13	6	144
7.5	biomass	height	branch number	rootlength	total branch length			7.5	biomass	height	rootlength	branchnumber	leafnumber				7.5	biomass	height	rametnumber	rootlength	leafnumber
1-1	0.172	7.3	1	3.6	11.5			5-1	0.488	19.8	6	7	64	67.1			9-1	2.635	11	11	2.5	105
1-2	0.139	5	0	3.1	5			5-2	0.684667	21.5	11	4	68.6667	68.0667			9-2	3.889	10.6	11	3.1	99
1-3	0.24	8.2	0	3.1	8.2			5-3	0.339	16.7	9	3	42	57.4			9-3	2.898	13	11	3.3	72
1-4	0.336	15	1	4.8	16.1			5-4	0.222	10.5	5.8	8	42	45.3778			9-4	3.675	9.4	17	3.2	121
2-1	0.192	10	0	4.1	10			6-1	0.848	17.2	16	6	97	76.7			10-1	5.158	13.1	20	3.4	200
2-2	0.569	20.2	0	4.2	20.2			6-2	0.484	16.8	7	9	82	86			10-2	3.147	10.9	12	3.1	109
2-3	0.131	5.2	1	2.8	7.4			6-3	0.93	20.7	9	13	135	134.4			10-3	2.28	9.3	11	2.9	92
2-4	0.523	14.5	1	4.9	17.3			6-4	0.745	18.7	11	14	124	130.5			10-4	2.675	7.6	21	3.2	158
3-1	0.195	12.3	1	3.4	15.4			7-1	0.567	20.4	7	8	107	124.5			11-1	2.178	10.7	12	3.5	80
3-2	0.291	23.3	0	4.2	23.3			7-2	0.498	17.7	8	7	77	86.3			11-2	3.625	9.9	18	4.2	136
3-3	0.363	14.6	1	4.5	17.4			7-3	0.338	20.8	10.5	5	71	78.8			11-3	4.044	7.4	17	3.3	155
3-4	0.376	19.5	1	5.2	21.8			7-4	0.677	22.3	13.5	15	134	161.1			11-4	2.977	7.7	15	4.4	115
4-1	1.31	56.2	1	7.2	58.9			8-1	0.430667	22.2	10.4	4	51.3333	71.4667			12-1	4.151	10.7	9	7.4	81
4-2	1.489	61.5	1	4.8	62.7			8-2	0.316	18.4	9.8	4	62	72.9			12-2	3.885	9.8	16	4.2	132
4-3								8-3									12-3	2.982	8.3	12	4.7	99
4-4	0.739	47.2	1	5.5	49.6			8-4	0.683	19.2	12	8	89	98.6			12-4
13-1	0.34	5.4	0	3	5.4			17-1	1.55	22.7	15.5	6	60	107.5			21-1	3.2087	11.32	16	4.3	135
13-2	0.71	2.6	1	3.5	15			17-2	0.606	27.6	11.5	7	83	112.3			21-2	3.9517	9.32	12	4.7	122
13-3	0.983	9.7	1	1.5	19.7			17-3	0.362	18.2	4.2	5	48	58.9			21-3	2.3332	8.32	13	3.3	97
13-4	0.547	10.2	1	5.3	14.2			17-4	0.503	17.3	7.5	7	81	83.6			21-4	3.5405	7.72	21	4.5	132
14-1	0.292	7.5	0	4.2	7.5			18-1	0.467	21.4	6	5	74	80.1			22-1	2.793	8.72	10	4	88
14-2	0.897	12	1	2.1	20.7			18-2	0.463	23.3	6.8	4	72	73.9			22-2	2.5617	6.42	9	5.5	91
14-3	0.431	8.5	1	3.5	13.3			18-3	0.554	23.3	9.2	6	59	83.3			22-3	3.508	8.1	10	4.2	75
14-4	0.84	7.3	1	2.5	30.4			18-4	0.469	19.6	10.2	5	61	92			22-4	1.6782	16.52	7	4.1	51
15-1	0.136	6.1	1	3.4	8.2			19-1	0.495	19	6.5	5	55	76.7			23-1	1.199	12.72	7	3.4	62
15-2	0.062	11.4	1	4	14.6			19-2	0.511	19.2	5.3	6	59	85.1			23-2	3.1787	6.52	18	4.2	118
15-3	0.108	4.3	1	6.1	6.4			19-3	0.636	25.9	6.5	6	84	112.4			23-3	3.9435	7.52	13	3.7	97
15-4	0.078	3.3	0	4.4	3.3			19-4	0.284	15.8	8.3	4	39	54.9			23-4	1.8342	14.82	9	4.4	75
16-1	0.23	11.2	0	3.7	11.2			20-1	0.445	22.5	6	6	72	99.7			24-1	3.4857	17.82	10	5.4	92
16-2	0.49	17.4	2	2.3	21.4			20-2	0.552	22.4	6.5	5	80	78.1			24-2	3.2657	11.52	12	6.2	109
16-3	0.934	13.3	1	2.7	33.8			20-3	0.53	25.7	9.2	7	81	122.7			24-3	4.6833	16.42	10	8.4	104
16-4	0.629	13.6	0	3	13.6			20-4	0.539	22.7	9.3	3	76	74			24-4	4.0486	13.82	11	5.3	128
